# Supplementary material for: Data on synthesis and characterization of new p-nitro stilbene Schiff bases derivatives as an electrochemical DNA potential spacer
Source: Data Brief. 2020 Apr 22;30:105568. doi: 10.1016/j.dib.2020.105568 (PMC7184124; doi:10.1016/j.dib.2020.105568)
Supplement: Supplementary file 1 [file mmc1.xml]

<?xml version="1.0" encoding="utf-8" standalone="no"?>
<data>
  <datasets>
    <author>hanismy@umt.edu.my;hanismy7@gmail.com</author>
    <type>0</type>
    <dataset>
      <value>6</value>
      <reason>Other (please explain)</reason>
      <comments>DATA HAVE  SUBMITTED AND PUBLISHED AT MENDELEY. THE LINK IS ALREADY INCLUDED IN THE MANUSCRIPT AND ALSO CAN BE SEEN AT  (http://dx.doi.org/10.17632/fw86ngty6c.1)</comments>
    </dataset>
  </datasets>
</data>
